# Supplementary material for: Frontal EEG Changes with the Recovery of Carotid Blood Flow in a Cardiac Arrest Swine Model
Source: Sensors (Basel). 2020 May 28;20(11):3052. doi: 10.3390/s20113052 (PMC7313692; doi:10.3390/s20113052)
Supplement: Supplementary file 1 [file sensors-20-03052-s001.zip]

Archive with 11 entries (11 files):
- Sensors2nd_Fig1_300dpi_May25.JPG
- Sensors2nd_Fig2_300dpi_May25.JPG
- Sensors2nd_Fig3_300dpi_May25.jpg
- Sensors2nd_Fig4_300dpi_May25.jpg
- Sensors2nd_Fig5_300dpi_May25.jpg
- Sensors2nd_Fig6_300dpi_May25.jpg
- Supporting file S1_May25.docx
- Table1_May25.docx
- Table2_May25.docx
- Table3_May25.docx
- Table4_May25.docx
